# Supplementary material for: Utilization of diverse oligosaccharides for growth by Bifidobacterium and Lactobacillus species and their in vitro co-cultivation characteristics
Source: Int Microbiol. 2023 Nov 9;27(3):941–52. doi: 10.1007/s10123-023-00446-x (PMC11144146; doi:10.1007/s10123-023-00446-x)
Supplement: Supplementary file 1 — Supplementary file1 (XLSX 21 KB) [file 10123_2023_446_MOESM1_ESM.xlsx]

## Sheet: Table S1
Table S1 Acid Produced from Carbohydrate (API 50CH)
Strain	B. animalis subsp. Lactis BLa80	B. longum subsp. Longum BL21	B. adolescentis BAC30	B. bifidum BBi32	B. breve BBr60	L. acidophilus LA85	L. plantarum Lp90	L. rhamnosus LRa05	L. casei LC89	L. paracasei LC86	L. reuteri LR08	L. salivarius LS97	L. sakei LSa79	S. thermophilus ST81
Glycerine	-	-	-	-	-	-	-	-	-	-	-	-	-	-
Erythrite	-	-	-	-	-	-	-	-	-	-	-	-	-	-
D-arabinose	-	-	-	-	-	-	-	+	-	-	-	-	-	-
L-arabinose	-	+	-	-	-	-	+	-	-	-	+	-	+	-
D-ribose	-	-	-	-	+	-	+	+	+	+	+	-	+	-
D-xylose	-	+	-	-	+	-	-	-	-	-	-	-	-	-
L-xylose	-	-	+	-	-	-	-	-	-	-	-	-	-	-
Adonitol	-	-	-	-	-	-	-	-	-	-	-	-	-	-
𝛽-methyl-D-xyloside	-	-	-	-	-	-	-	-	-	-	-	-	-	-
D-galactose	-	+	+	+	+	+	+	+	+	+	+	+	+	-
D-glucose	+	+	+	+	+	+	+	+	+	+	+	+	+	+
D-fructose	+	-	-	+	+	+	+	+	+	+	-	+	+	-
D-mannitose	-	-	-	-	+	+	+	+	+	+	-	+	+	-
L-sorbinose	-	-	-	-	-	-	-	+	+	+	-	-	-	-
L-rhamnose	-	-	-	-	-	-	-	+	-	-	-	-	-	-
Melampyrite	-	-	-	-	-	-	-	+	-	-	-	-	-	-
phaseomannite	-	-	-	-	-	-	-	-	-	-	-	-	-	-
Mannitol	-	-	-	-	+	-	+	+	+	+	-	+	-	-
Srbierite	-	-	-	-	+	-	-	+	-	+	-	-	-	-
Methyl α-D-mannopyranoside	-	-	-	-	-	-	+	-	-	-	-	-	-	-
𝛼-Methyl-D-glucoside	-	-	+	-	+	-	-	-	-	-	-	-	-	-
N-acetylglucosamine	-	-	-	-	-	+	+	+	+	+	-	+	+	-
Amygdalin	+	-	-	-	+	+	+	+	+	+	-	-	+	-
Arbutin	-	-	-	-	+	+	+	+	+	+	-	-	-	-
Esculin	+	-	+	-	+	+	+	+	+	+	-	-	+	-
Salicin	-	-	-	-	+	+	+	+	+	+	-	-	+	-
Cellobiose	-	-	-	-	+	+	+	+	+	+	-	-	+	-
Maltose	+	+	+	-	+	+	+	+	+	+	+	+	+	-
Lactose	+	+	+	+	+	+	+	+	+	+	+	+	+	+
Melibiose	+	+	-	-	+	+	+	-	-	-	+	+	+	-
Sucrose	+	+	+	-	+	+	+	+	+	+	+	+	+	+
Trehalose	-	-	-	-	-	+	+	+	+	+	-	+	-	-
Inulin	-	-	-	-	-	-	-	-	+	+	-	-	-	-
Melizitose	-	+	-	-	-	-	+	+	+	+	-	-	-	-
Raffinose	+	+	-	-	+	+	-	-	-	-	+	+	-	-
Starch	-	-	-	-	+	-	-	-	-	-	-	-	-	-
Glycogen	-	-	-	-	+	-	-	-	-	-	-	-	-	-
Xylitol	-	-	-	-	-	-	-	-	-	-	-	-	-	-
Gentiobiose	+	-	-	-	+	+	+	+	+	+	-	-	+	-
D-glucaric acid	-	+	+	-	+	-	+	-	+	+	-	-	-	-
D-lyxose	-	-	-	-	-	-	-	-	-	-	-	-	-	-
D-tagatose	-	-	-	-	-	-	-	+	+	+	-	-	-	-
Abequose	-	-	-	-	+	-	-	-	-	-	-	-	-	-
L-fucosidase	-	-	-	-	-	-	-	+	-	-	-	-	-	-
D-arabitol	-	-	-	-	-	-	-	-	-	-	-	-	-	-
L-arabinose	-	-	-	-	-	-	-	-	-	-	-	-	-	-
Gluconate	-	-	-	-	-	-	-	+	+	+	-	-	+	-
2-keto-D-gluconic acid	-	-	-	-	-	-	-	-	-	-	-	-	-	-
Note: '+' and '-' indicate that the strain can or not use the corresponding carbon source, respectively.

## Sheet: Table S2
Table S2 the Information of Prebiotic Ingredients
Prebiotic	Group	Manufacturer	Type	Degree of Polymerization（DP）
Inulin	Inulin1	VILOF	NanoST P90	8～13
	Inulin2	Cosucra	Instant	10
	Inulin3	Sensus	Frutafit HD	8～13
Fructooligosaccharide (FOS)	FOS1	Quantum High-tech Biology Co., Ltd.	EUOLIGO P90	2～7
	FOS2	Baolingbao Biology Co., Ltd.	P95	3～4
	FOS3	Bailong Chuangyuan Biotechnology Co., Ltd.	P95	2～10
	FOS4	Starlight Capital Biotechnology Co., Ltd.	P95	2～9
Galactooligosaccharides (GOS)	GOS1	Quantum High-tech Biology Co., Ltd.	P57S	3～6
	GOS2	Baolingbao Biology Co., Ltd.	P90	3～4
	GOS3	Bailong Chuangyuan Biotechnology Co., Ltd.	P90	3～6
Xylooligosaccharide (XOS)	XOS1	Shandong Longlive Bio-Technology Co., Ltd.	P95	2～7
	XOS2	Henan Yichangqing Biological Technology Co. Ltd.	P95	2～9
	XOS3	Bailong Chuangyuan Biotechnology Co., Ltd.	P95	12
Resistance dextrin (RD)	RD1	Samyang Corporation	HF	8～18
	RD2	Aldemond Biotechnology (Tianjin) Co., Ltd.	Fibersol-2	>3
	RD3	Qufu Besidi Biological Medicine Co., Ltd.	D2	6～12

## Sheet: Table S3
Table S3 the Details of the Medium Used in This Experiment
Ingredient	Percentage (%)	Liquid MRS medium	MRS medium	Proliferation medium																Selective medium
				Inulin1	Inulin2	Inulin3	FOS1	FOS2	FOS3	FOS4	GOS1	GOS2	GOS3	XOS1	XOS2	XOS3	RD1	RD2	RD3	SM1	SM2	SM3
Peptone	1	✓	✓	✓	✓	✓	✓	✓	✓	✓	✓	✓	✓	✓	✓	✓	✓	✓	✓	✓	✓	✓
Beef extract powder	0.5	✓	✓	✓	✓	✓	✓	✓	✓	✓	✓	✓	✓	✓	✓	✓	✓	✓	✓	✓	✓	✓
Yeast extract powder	0.4	✓	✓	✓	✓	✓	✓	✓	✓	✓	✓	✓	✓	✓	✓	✓	✓	✓	✓	✓	✓	✓
Glucose	2	✓	✓																	✓	✓
Dipotassium phosphate	0.2	✓	✓	✓	✓	✓	✓	✓	✓	✓	✓	✓	✓	✓	✓	✓	✓	✓	✓	✓	✓	✓
Ammonium citrate tribasic	0.2	✓	✓	✓	✓	✓	✓	✓	✓	✓	✓	✓	✓	✓	✓	✓	✓	✓	✓	✓	✓	✓
Sodium acetate	0.5	✓	✓	✓	✓	✓	✓	✓	✓	✓	✓	✓	✓	✓	✓	✓	✓	✓	✓	✓	✓	✓
Magnesium sulfate	0.02	✓	✓	✓	✓	✓	✓	✓	✓	✓	✓	✓	✓	✓	✓	✓	✓	✓	✓	✓	✓	✓
Manganous sulfate	0.005	✓	✓	✓	✓	✓	✓	✓	✓	✓	✓	✓	✓	✓	✓	✓	✓	✓	✓	✓	✓	✓
Agar	1.5		✓																	✓	✓	✓
Tween 80	0.1	✓	✓	✓	✓	✓	✓	✓	✓	✓	✓	✓	✓	✓	✓	✓	✓	✓	✓	✓	✓	✓
Inulin1	2			✓
Inulin2	2				✓
Inulin3	2					✓
FOS1	2						✓
FOS2	2							✓
FOS3	2								✓
FOS4	2									✓
GOS1	2										✓
GOS2	2											✓
GOS3	2												✓
XOS1	2													✓
XOS2	2														✓
XOS3	2															✓
RD1	2																✓
RD2	2																	✓
RD3	2																		✓
Mannitol	2																					✓
Lin-Mupirocin																				✓
Lincomycin hydrochloride																					✓
Ciprofloxacin																					✓
Note：a '✓' mark indicates that the medium formulation contains the component.
